# Supplementary material for: Bacterial Communities of Forest Soils along Different Elevations: Diversity, Structure, and Functional Composition with Potential Impacts on CO2 Emission
Source: Microorganisms. 2022 Apr 1;10(4):766. doi: 10.3390/microorganisms10040766 (PMC9032212; doi:10.3390/microorganisms10040766)
Supplement: Supplementary file 1 [file microorganisms-10-00766-s001.zip]

Archive with 5 entries (5 files):
- FigureS1 OTU_PCoa.tiff
- FigureS2 function_PCoa.tiff
- FigureS3 degration_PCoa.tiff
- Table S1 abundances of functional groups table.xlsx
- Table S2  abundances of functional groups associated with carbon degradation table.xlsx
