# Supplementary material for: Bacterial Communities of Forest Soils along Different Elevations: Diversity, Structure, and Functional Composition with Potential Impacts on CO2 Emission
Source: Microorganisms. 2022 Apr 1;10(4):766. doi: 10.3390/microorganisms10040766 (PMC9032212; doi:10.3390/microorganisms10040766)
Supplement: Supplementary file 1 [file microorganisms-10-00766-s001.zip › Table S1 abundances of functional groups table.xlsx]

## Sheet: functional table
element	main element	#group	A1	A2	A3	A4	A5	B1	B2	B3	B4	B5	C1	C2	C3	C4	C5
C H	C	methanotrophy	3.73274e-05	0.00068295	0.000285002	0.000233109	0.000435409	0.00121254	0.000376932	0.00034638	0.00096823	0.000524132	0.000229211	9.56572e-05	0.000511932	0.000704225	0.00058202
C H	C	acetoclastic_methanogenesis	0	0	0	0	0	0	0	0	0	0	0	0	0	0	0
C H	C	methanogenesis_by_disproportionation_of_methyl_groups	0	0	0	0	0	0	0	0	0	0	0	0	0	0	0
C	C	methanogenesis_using_formate	0	0	0	0	0	0	0	0	0	0	0	0	0	0	0
C H	C	methanogenesis_by_CO2_reduction_with_H2	3.73274e-05	8.03471e-05	7.12504e-05	0.000116555	3.3493e-05	0	2.51288e-05	0.000395863	0.0888351	0.000393099	0.000137526	0	0.000157518	0.000187793	0.000313395
C H	C	methanogenesis_by_reduction_of_methyl_compounds_with_H2	0	0	0	0	6.6986e-05	0	0	0	0.00468986	0	0	0	0	0	0
C H	C	hydrogenotrophic_methanogenesis	3.73274e-05	8.03471e-05	7.12504e-05	0.000116555	0.000100479	0	2.51288e-05	0.000395863	0.0941604	0.000393099	0.000137526	0	0.000157518	0.000187793	0.000313395
C H	C	methanogenesis	3.73274e-05	8.03471e-05	7.12504e-05	0.000116555	0.000100479	0	2.51288e-05	0.000395863	0.0941604	0.000393099	0.000137526	0	0.000157518	0.000187793	0.000313395
C H	C	methanol_oxidation	0.000933184	0.000200868	0.000178126	7.77031e-05	0	0.00023096	0.00020103	9.89658e-05	6.05144e-05	0.000436777	0.000458421	4.78286e-05	0.000157518	9.38967e-05	0.00116404
C H	C	methylotrophy	0.000970511	0.000883818	0.000463128	0.000310812	0.000435409	0.0014435	0.000577962	0.000445346	0.00102874	0.000960908	0.000687632	0.000143486	0.000669449	0.000798122	0.00174606
N O	N	aerobic_ammonia_oxidation	0.0141844	0.0251486	0.0317777	0.0280897	0.0363734	0.0208442	0.0197512	0.0369637	0.0265658	0.0425857	0.0595948	0.0653817	0.0642671	0.0665258	0.0550233
N O	N	aerobic_nitrite_oxidation	0.0193356	0.0715491	0.0633416	0.0912234	0.0551964	0.0182459	0.0488252	0.0985699	0.0684115	0.0632889	0.195975	0.180218	0.18146	0.241455	0.169726
N O	N	nitrification	0.03352	0.0966977	0.0951193	0.119313	0.0915698	0.03909	0.0685765	0.135534	0.0949773	0.105875	0.25557	0.2456	0.245727	0.307981	0.224749
S	S	sulfate_respiration	0	0	0	0	0.000100479	0.00040418	0	0	0.000181543	8.73553e-05	9.16842e-05	0.000143486	0.000157518	0.000375587	0.000447708
S	S	sulfur_respiration	0.00238895	0.00204885	0.00285002	0.00225339	0.00267944	0.00178994	0.00185953	0.00514622	0.00151286	0.00340686	0.00398826	0.00387412	0.00421359	0.00338028	0.00532772
S	S	dark_sulfite_oxidation	0	0	0	0	0	0	0	0	0	0	0	0	0	0	0
S	S	sulfite_respiration	0	0	0	0	3.3493e-05	0	0	0	0	0	0	0	0	9.38967e-05	8.95415e-05
S	S	thiosulfate_respiration	0	0	0	0	0	0	0	0	0	0	0	0	0	0	0
S	S	respiration_of_sulfur_compounds	0.00238895	0.00204885	0.00285002	0.00225339	0.00277992	0.00219412	0.00185953	0.00514622	0.0016944	0.00349421	0.00407995	0.0040176	0.00437111	0.00375587	0.00577543
As	As	arsenate_detoxification	0	0	0	0	0	0	0	0	0	0	0	0	0	0	0
As	As	arsenate_respiration	0	0	0	0	0	0	0	0	0	0	0	0	0	0	0
As	As	dissimilatory_arsenate_reduction	0	0	0	0	0	0	0	0	0	0	0	0	0	0	0
As	As	arsenite_oxidation_detoxification	0	0	0	0	0	0	0	0	0	0	0	0	0	0	0
As	As	arsenite_oxidation_energy_yielding	0	0	0	0	0	0	0	0	0	0	0	0	0	0	0
As	As	dissimilatory_arsenite_oxidation	0	0	0	0	0	0	0	0	0	0	0	0	0	0	0
N	N	anammox	0	0	0	0	0	0	0	0	0	0	0	0	0	0	0
N	N	nitrate_denitrification	0.00425532	0.00498152	0.0121482	0.00862504	0.0132967	0.0174952	0.00236211	0.013014	0.00344932	0.0145883	0.004355	0.00660034	0.00606442	0.00248826	0.0047457
N	N	nitrite_denitrification	0.00425532	0.00498152	0.0121482	0.00862504	0.0132967	0.0174952	0.00236211	0.013014	0.00344932	0.0145883	0.004355	0.00660034	0.00606442	0.00248826	0.0047457
N	N	nitrous_oxide_denitrification	0.00425532	0.00498152	0.0121482	0.00862504	0.0132967	0.0174952	0.00236211	0.013014	0.00344932	0.0145883	0.004355	0.00660034	0.00606442	0.00248826	0.0047457
N	N	denitrification	0.00425532	0.00498152	0.0121482	0.00862504	0.0132967	0.0174952	0.00236211	0.013014	0.00344932	0.0145883	0.004355	0.00660034	0.00606442	0.00248826	0.0047457
C	C	chitinolysis	0.00701754	0.00325406	0.00837193	0.0173666	0.0222393	0.0023096	0.000276417	0.00123707	0.000121029	0.000174711	0.00233795	0.0013392	0.0026778	9.38967e-05	0.00111927
H O	H	knallgas_bacteria	0	0	0	0	0	0	0	0	0	0	0	0	0	0	0
H	H	dark_hydrogen_oxidation	3.73274e-05	8.03471e-05	7.12504e-05	0.000116555	0.000100479	0	2.51288e-05	0.000395863	0.0942814	0.000393099	0.000137526	0	0.000157518	0.000187793	0.000313395
N	N	nitrogen_fixation	0.00847331	0.0138599	0.00865693	0.0144916	0.00850722	0.0159363	0.00688529	0.0227621	0.011528	0.0155056	0.00811406	0.00731777	0.0074427	0.00483568	0.00814828
N	N	nitrate_ammonification	0	0	0	0	0	0	0	0	0	0	0	0	0	0	0
N	N	nitrite_ammonification	0	0	0	0	0	0	0	0	0	0	0	0	0	0	0
N	N	nitrite_respiration	0.00425532	0.00498152	0.0121482	0.00862504	0.0132967	0.0174952	0.00236211	0.013014	0.00354009	0.0145883	0.004355	0.00660034	0.0061038	0.00248826	0.0047457
C	C	cellulolysis	0.00847331	0.0091194	0.00299252	0.00641051	0.00247848	0.00814135	0.00894585	0.00865951	0.014584	0.0167722	0.00751811	0.011431	0.0063007	0.0109859	0.0112822
C	C	xylanolysis	0.000335946	8.03471e-05	7.12504e-05	0.000155406	0	5.77401e-05	0	0	0	0	0	4.78286e-05	0	0	0
S	S	dark_sulfide_oxidation	0	4.01735e-05	3.56252e-05	0	0	0	0.00110567	9.89658e-05	0.000302572	8.73553e-05	0	9.56572e-05	0.000315035	0.000187793	0.000358166
S	S	dark_sulfur_oxidation	0	0	0	0	0	0	0.000150773	0	0	0	0	0	0	0	0
S	S	dark_thiosulfate_oxidation	0	0	0	0	0	0	0.000150773	0	0	0	0	0	0	0	0
S	S	dark_oxidation_of_sulfur_compounds	0.00201568	0.000241041	0.000498753	7.77031e-05	0.00033493	0.00034644	0.00110567	0.000197932	0.000393343	0.000174711	9.16842e-05	9.56572e-05	0.000551311	0.000328638	0.000537249
Mn	Mn	manganese_oxidation	0.00253826	0.000321388	0.000213751	3.88515e-05	6.6986e-05	5.77401e-05	0	0	0	0	0	4.78286e-05	0	0	0
Mn	Mn	manganese_respiration	0	0	0	0	0	0	0	0	0	0	0	0	0	0	0
C	C	ligninolysis	0	0	0	0	0	0	0	0	0	0	0	0	0	0	0
C	C	fermentation	0.0115342	0.0056243	0.00206626	0.00233109	0.00586127	0.0152434	0.149265	0.00257311	0.00396369	0.00327582	0.00389658	0.00463937	0.00444987	0.00497653	0.00662607
C	C	aerobic_chemoheterotrophy	0.364278	0.287	0.265907	0.236567	0.25937	0.260119	0.272094	0.222772	0.136067	0.241668	0.153067	0.150277	0.151138	0.11615	0.166279
C	C	invertebrate_parasites	0	0	3.56252e-05	7.77031e-05	6.6986e-05	0.0011548	0	0.000247415	0.000151286	4.36777e-05	0.000229211	0.000382629	7.87588e-05	9.38967e-05	4.47708e-05
C	C	human_pathogens_septicemia	0	0	0	0	0	0	0	0	0	0	0	0	0	0	0
C	C	human_pathogens_pneumonia	0	0	0	0	0	0	0	0	0	0	0	0	0	0	0
C	C	human_pathogens_nosocomia	0	0	0	0	0	0	0	0	0	0	0	0	0	0	0
C	C	human_pathogens_meningitis	0	0	0	0	0	0	0	0	0	0	0	0	0	0	0
C	C	human_pathogens_gastroenteritis	0	0	0	0	0	0	0	0	0	0	0	0	0	0	0
C	C	human_pathogens_diarrhea	0	0	0	0	0	0	0	0	0	0	0	0	0	0	0
C	C	human_pathogens_all	0.000634565	0.000522256	0.000926256	0.000932437	0.000502395	0.00023096	0.000804121	0.00034638	0.000423601	0.000349421	0.000962685	0.000908743	0.00137828	0.00112676	0.00165652
C	C	fish_parasites	0	0	0	0	0	0	0	0	0	0	0	0	0	0	0
C	C	human_gut	3.73274e-05	4.01735e-05	0	0	0	0.00271378	0.000226159	0	6.05144e-05	0	0	0	7.87588e-05	0	0
C	C	mammal_gut	3.73274e-05	4.01735e-05	0	0	0	0.00271378	0.000527704	0	6.05144e-05	0	0	0	7.87588e-05	0	0
C	C	animal_parasites_or_symbionts	0.0023143	0.009722	0.00755255	0.0076149	0.00582778	0.0319303	0.0051514	0.0111831	0.00856278	0.00628958	0.0156322	0.0110962	0.014531	0.0119718	0.0187142
C	C	plant_pathogen	0	0	0	0	0	0	0	0	0	0	0	0	0	0	0
C H	C	oil_bioremediation	0	0	0	0	0	0	0	0	0	0	0	0	0	0	0
C H	C	aromatic_hydrocarbon_degradation	0.0012318	4.01735e-05	3.56252e-05	3.88515e-05	0.000100479	0.00011548	5.02576e-05	4.94829e-05	0	8.73553e-05	4.58421e-05	0	0	4.69484e-05	8.95415e-05
C	C	aromatic_compound_degradation	0.0353863	0.00301302	0.00274314	0.0037686	0.00455505	0.00306022	0.00143234	0.00311742	0.00142209	0.00275169	0.00146695	0.00148269	0.00141766	0.000516432	0.00143266
C H	C	aliphatic_non_methane_hydrocarbon_degradation	0.0012318	4.01735e-05	3.56252e-05	3.88515e-05	0.000100479	0.00011548	5.02576e-05	4.94829e-05	0	8.73553e-05	4.58421e-05	0	0	4.69484e-05	8.95415e-05
C H	C	hydrocarbon_degradation	0.00126913	0.000723124	0.000320627	0.000271961	0.000535888	0.00132802	0.000427189	0.000395863	0.00096823	0.000611487	0.000275053	9.56572e-05	0.000511932	0.000751174	0.000671562
Fe	Fe	dark_iron_oxidation	0	0	0	0	0	0	0	0	0	0	0	0	0	0	0
Fe	Fe	iron_respiration	7.46547e-05	0.000120521	0	0.000699328	3.3493e-05	0	2.51288e-05	0	0.000453858	0	0.000183368	0.000382629	0.000275656	0.00225352	0.00102973
N	N	nitrate_respiration	0.00444196	0.00522256	0.0125045	0.00885815	0.0133972	0.0183036	0.00291494	0.013014	0.00354009	0.0148941	0.004355	0.006696	0.00661574	0.00267606	0.0050591
N	N	nitrate_reduction	0.00772676	0.0103246	0.0133595	0.00990714	0.0169809	0.024424	0.0833773	0.01435	0.00472012	0.0183009	0.00747227	0.00951789	0.0087816	0.00478873	0.00814828
N	N	nitrogen_respiration	0.00444196	0.00522256	0.0125045	0.00885815	0.0133972	0.0183036	0.00291494	0.013014	0.00354009	0.0148941	0.004355	0.006696	0.00661574	0.00267606	0.0050591
C	C	fumarate_respiration	0	0	0	0	0	0	0.000226159	0	0	0	0	0	0	0	0
C	C	intracellular_parasites	0.00261292	0.0139804	0.0112932	0.0130153	0.00629668	0.0170911	0.00660887	0.013014	0.0121634	0.0152872	0.0199413	0.0210924	0.0264629	0.0184507	0.0251164
C	C	chlorate_reducers	0	0	0	0	0	0	0	0	0	0	0	9.56572e-05	0.000275656	0.000140845	0.000268625
C	C	predatory_or_exoparasitic	0.0141097	0.017596	0.0133595	0.015968	0.0153063	0.0195739	0.00784018	0.0217725	0.0121029	0.0228434	0.0265884	0.0283145	0.0231157	0.0312676	0.030086
C O	C	chloroplasts	0.000597238	0.000120521	0.000855005	0.000388515	0.000234451	0.00051966	0.000125644	4.94829e-05	0.000726172	8.73553e-05	0.000183368	0.000526114	0.000433173	0.000234742	0.00165652
C O	C	cyanobacteria	0.00134378	0.00152659	0.000890631	0.00163177	0.00117225	0.000750621	0.00020103	0.000395863	0.000786687	0.00056781	0.00128358	0.00172183	0.00145704	0.00103286	0.00174606
C H	H	anoxygenic_photoautotrophy_H2_oxidizing	0	0	0	0	0	0	0	0	0	0	0	0	0	0	0
S C	S	anoxygenic_photoautotrophy_S_oxidizing	0.00432997	0.00506187	0.0121838	0.00870275	0.0134642	0.0176107	0.00238723	0.013014	0.00350983	0.0145883	0.00444669	0.00664817	0.00622194	0.00253521	0.00488001
Fe C	Fe	anoxygenic_photoautotrophy_Fe_oxidizing	0	0	0	0	0	0	0	0	0	0	0	0	0	0	0
variable	variable	anoxygenic_photoautotrophy	0.00432997	0.00506187	0.0121838	0.00870275	0.0134642	0.0176685	0.00238723	0.013014	0.00354009	0.0145883	0.00444669	0.00664817	0.00622194	0.00253521	0.00488001
C O	C	oxygenic_photoautotrophy	0.00134378	0.00152659	0.000890631	0.00163177	0.00117225	0.000750621	0.00020103	0.000395863	0.000786687	0.00056781	0.00128358	0.00172183	0.00145704	0.00103286	0.00174606
C	C	photoautotrophy	0.00567376	0.00658846	0.0130745	0.0103345	0.0146364	0.0184191	0.00258826	0.0134099	0.00432678	0.0151561	0.00573026	0.00837	0.00767898	0.00356808	0.00662607
C	C	aerobic_anoxygenic_phototrophy	0	0	0	0	0	0	0	0	0	0	0	0	0	0	0
C	C	photoheterotrophy	0.00533781	0.00695002	0.0125045	0.00893586	0.0140001	0.0196894	0.00273904	0.0136573	0.00399395	0.0158113	0.00536353	0.00707863	0.00681263	0.00328638	0.00532772
variable	variable	phototrophy	0.00675625	0.00855697	0.0134307	0.0106453	0.0153398	0.0206132	0.0029652	0.0140531	0.00487141	0.0163791	0.00673879	0.00884829	0.00842719	0.0043662	0.00720809
C	C	plastic_degradation	0	0	0	0	0	0	0	0	0	0	0	0	0	0	0
N C	N	ureolysis	0.0158268	0.0556805	0.0349483	0.0558685	0.0085742	0.00612045	0.0013067	0.00544312	0.00178517	0.00279537	0.00733474	0.00377846	0.00413483	0.00140845	0.00528295
C	C	reductive_acetogenesis	0	0	0	0	0	0	0	0	0	0	0	0	0	0	0
C	C	chemoheterotrophy	0.379059	0.298289	0.277663	0.258324	0.285494	0.281656	0.278603	0.228809	0.171679	0.250186	0.163611	0.160082	0.161534	0.127277	0.179217
