# Supplementary material for: Bacterial Communities of Forest Soils along Different Elevations: Diversity, Structure, and Functional Composition with Potential Impacts on CO2 Emission
Source: Microorganisms. 2022 Apr 1;10(4):766. doi: 10.3390/microorganisms10040766 (PMC9032212; doi:10.3390/microorganisms10040766)
Supplement: Supplementary file 1 [file microorganisms-10-00766-s001.zip › Table S2 abundances of functional groups associated with carbon degradation table.xlsx]

## Sheet: Table S3
group	A1	A2	A3	A4	A5	B1	B2	B3	B4	B5	C1	C2	C3	C4	C5
chitinolysis	0.00701754	0.00325406	0.00837193	0.0173666	0.0222393	0.0023096	0.000276417	0.00123707	0.000121029	0.000174711	0.00233795	0.0013392	0.0026778	9.39e-05	0.00111927
cellulolysis	0.00847331	0.0091194	0.00299252	0.00641051	0.00247848	0.00814135	0.00894585	0.00865951	0.014584	0.0167722	0.00751811	0.011431	0.0063007	0.0109859	0.0112822
xylanolysis	0.000335946	8.03e-05	7.13e-05	0.000155406	0	5.77e-05	0	0	0	0	0	4.78e-05	0	0	0
fermentation	0.0115342	0.0056243	0.00206626	0.00233109	0.00586127	0.0152434	0.149265	0.00257311	0.00396369	0.00327582	0.00389658	0.00463937	0.00444987	0.00497653	0.00662607
aerobic_chemoheterotrophy	0.364278	0.287	0.265907	0.236567	0.25937	0.260119	0.272094	0.222772	0.136067	0.241668	0.153067	0.150277	0.151138	0.11615	0.166279
aromatic_hydrocarbon_degradation	0.0012318	4.02e-05	3.56e-05	3.89e-05	0.000100479	0.00011548	5.03e-05	4.95e-05	0	8.74e-05	4.58e-05	0	0	4.69e-05	8.95e-05
aromatic_compound_degradation	0.0353863	0.00301302	0.00274314	0.0037686	0.00455505	0.00306022	0.00143234	0.00311742	0.00142209	0.00275169	0.00146695	0.00148269	0.00141766	0.000516432	0.00143267
aliphatic_degradation	0.0012318	4.02e-05	3.56e-05	3.89e-05	0.000100479	0.00011548	5.03e-05	4.95e-05	0	8.74e-05	4.58e-05	0	0	4.69e-05	8.95e-05
hydrocarbon_degradation	0.00126913	0.000723124	0.000320627	0.000271961	0.000535888	0.00132802	0.000427189	0.000395863	0.00096823	0.000611487	0.000275053	9.57e-05	0.000511932	0.000751174	0.000671562
fumarate_respiration	0	0	0	0	0	0	0.000226159	0	0	0	0	0	0	0	0
chemoheterotrophy	0.379059	0.298289	0.277663	0.258324	0.285494	0.281656	0.278603	0.228809	0.171679	0.250186	0.163611	0.160082	0.161534	0.127277	0.179217
sum	0.809817	0.607183	0.560207	0.525273	0.580735	0.572146	0.711371	0.467663	0.328805	0.515615	0.332264	0.329395	0.32803	0.260845	0.366807
Average	0.616643					0.51912					0.323468
std	0.112059					0.140225					0.0385137
